# Supplementary material for: A systematic evaluation of whole genome amplification of bisulfite-modified DNA
Source: Clin Epigenetics. 2012 Nov 22;4(1):22. doi: 10.1186/1868-7083-4-22 (PMC3536718; doi:10.1186/1868-7083-4-22)
Supplement: Additional file 1 — Table S1. Primers used in this study. (XLSX 9 kb) [file 1868-7083-4-22-S1.xlsx]

## Sheet: Sheet1
Supplementary Table 1 Primers used in this study
Illumina ID	Forward primer	Reverse primer	Pyrosequencing primer
cg22973087	5'-biotin-GGTTTTTTAGGGTTGGGAAG	TAAAATCCAAACTTAACTCCTCTAC	TAAAATCCAAACTTAACTCCTCTAC
cg11237734	5'-biotin-AGTTGTGTTGTGTTTTGGAATAGTT	AAAAATAACCCAAACTCTAAAATCC	AAAAATAACCCAAACTCTAAAATCC
cg16064097	5'-biotin-TAGAAAGTGAGTAATTTAGGGAGATAGAAA	ATAATATCTTCCAAATAAAACAAAACC	ATAATATCTTCCAAATAAAACAAAACC
cg19497517	5'-biotin-TAGTTAGATTGTTAGGTTATTAGGT	CCACAAACTATTCTAAACATAACTC	CCACAAACTATTCTAAACATAACTC
